# Supplementary material for: Trends in the level and composition of supplemental benefits in Medicare Advantage
Source: Health Aff Sch. 2023 Jun 20;1(1):qxad019. doi: 10.1093/haschl/qxad019 (PMC10986227; doi:10.1093/haschl/qxad019)
Supplement: qxad019_Supplementary_Data [file qxad019_Supplementary_Data.zip]

Archive with 2 entries (2 files):
- ICMJE coi_disclosure_mccormack_trish.docx
- appendix_figures.pdf
